# Supplementary material for: Exploring Structural–Photophysical Property Relationships in Mitochondria-Targeted Deep-Red/NIR-Emitting Coumarins
Source: Int J Mol Sci. 2023 Dec 13;24(24):17427. doi: 10.3390/ijms242417427 (PMC10743691; doi:10.3390/ijms242417427)
Supplement: Supplementary file 1 [file ijms-24-17427-s001.zip]

Archive with 1 entries (1 files):
- ijms-2725964-supplementary.pdf
